# Supplementary material for: A Systematic Compilation of Human SH3 Domains: A Versatile Superfamily in Cellular Signaling
Source: Cells. 2023 Aug 12;12(16):2054. doi: 10.3390/cells12162054 (PMC10453029; doi:10.3390/cells12162054)
Supplement: Supplementary file 1 [file cells-12-02054-s001.zip]

Archive with 1 entries (1 files):
- cells-2511053-supplementary.pdf
